# Supplementary material for: Structured expert elicitation to inform long-term survival extrapolations using alternative parametric distributions: a case study of CAR T therapy for relapsed/ refractory multiple myeloma
Source: BMC Med Res Methodol. 2022 Oct 15;22:272. doi: 10.1186/s12874-022-01745-z (PMC9569052; doi:10.1186/s12874-022-01745-z)
Supplement: Supplementary file 3 — Additional file 3. Analysis R code for survival analysis with and without expert opinion and corresponding JAGS code. [file 12874_2022_1745_MOESM3_ESM.txt]

################################## ##
## Bayesian_Experts_MinimalRepeatableExample.R
## 
## This file contains all of the steps required to run the analyses presented in
## Ayers et al 2022 BMC Med Res Meth
## 
################################## ##

library(tidyverse)
library(survival)
library(SHELF)
library(rjags)
library(see) # for the half violin geom
library(mcmcplots)
library(R2jags)

DistrColors <- c(exponential='#1b9e77',weibull='#d95f02',lnorm='#7570b3',
                 loglogistic='#e7298a',gengamma='#66a61e',gamma='#e6ab02',gompertz='#a6761d')
DistrLabels <- c(exponential='Exponential',weibull='Weibull',lnorm='Lognormal',
                 loglogistic='Log logistic',gengamma='Generalized gamma',gamma='Gamma',gompertz='Gompertz')
EstTypeColors <-c("Data Only"="#1b9e77","Data and Experts"="#d95f02")

##Experts colors, based on the colors in the consensus slide deck
expColors <- c('Expert 1' = '#003c71','Expert 2' = '#4298b5','Expert 3' = '#dc592a',
               'Expert 4' = '#54166e','Expert 5' = '#ffc000','Expert 6' = '#5a965b',
               'Consensus' = 'black')

allColors <- c(DistrColors,expColors)


#### This is reconstructed 'IPD' from a KM curve ####
trial.MM001.in <- structure(list(Overall.Survival..months. = c(1.051, 1.051, 1.281, 1.446, 1.938, 2.004, 2.497, 3.088, 3.088, 
                                                               3.154, 3.68, 3.778, 4.501, 4.764, 5.027, 5.552, 6.768, 6.834, 
                                                               6.998, 7.326, 7.425, 7.556, 8.082, 8.608, 9.659, 10.119, 10.316, 
                                                               10.349, 10.448, 10.513, 12.419, 12.419, 13.076, 13.733, 14.062, 
                                                               14.062, 14.094, 14.292, 14.686, 14.817, 15.31, 16.591, 16.591, 
                                                               17.938, 19.088, 19.088, 19.285, 19.285, 19.614, 20.205, 20.205, 
                                                               20.534, 20.534, 20.764, 20.764, 21.224, 21.355, 21.355, 0.5255, 
                                                               0.5255, 0.5255, 0.5255, 1.166, 1.347, 1.692, 1.692, 1.971, 2.1685, 
                                                               2.415, 2.7435, 2.7435, 4.008, 4.8955, 6.1105, 10.2175, 10.9075, 
                                                               11.745, 12.238, 12.8295, 12.8295, 13.2895, 13.569, 13.963, 14.1765, 
                                                               14.4065, 14.768, 15.458, 15.458, 15.77, 15.967, 16.2955, 16.5095, 
                                                               16.7395, 17.0515, 17.0515, 17.577, 17.577, 17.8395, 18.3815, 
                                                               18.3815, 18.3815, 18.6115, 18.7595, 18.7595, 19.006, 19.006, 
                                                               19.203, 19.203, 19.4165, 19.4165, 19.581, 19.7125, 19.893, 19.893, 
                                                               20.041, 20.1395, 20.353, 20.353, 20.353, 20.649, 20.649, 20.994, 
                                                               20.994, 20.994, 20.994, 21.5195, 21.733, 22.0615, 22.423, 22.637, 
                                                               22.637, 22.637, 22.637, 22.637, 22.637, 22.637, 22.637, 22.637, 
                                                               22.637, 22.637), 
                                 OSevent = c(1, 1, 1, 1, 1, 1, 1, 1, 1, 1, 1, 1, 1, 1, 1, 1, 1, 1, 1, 1, 
                                             1, 1, 1, 1, 1, 1, 1, 1, 1, 1, 1, 1, 1, 1, 1, 1, 1, 1, 1, 1, 1, 
                                             1, 1, 1, 1, 1, 1, 1, 1, 1, 1, 1, 1, 1, 1, 1, 1, 1, 0, 0, 0, 0, 
                                             0, 0, 0, 0, 0, 0, 0, 0, 0, 0, 0, 0, 0, 0, 0, 0, 0, 0, 0, 0, 0, 
                                             0, 0, 0, 0, 0, 0, 0, 0, 0, 0, 0, 0, 0, 0, 0, 0, 0, 0, 0, 0, 0, 
                                             0, 0, 0, 0, 0, 0, 0, 0, 0, 0, 0, 0, 0, 0, 0, 0, 0, 0, 0, 0, 0, 
                                             0, 0, 0, 0, 0, 0, 0, 0, 0, 0, 0, 0, 0, 0, 0)), row.names = c(NA, -140L), class = "data.frame")


trial.sf <- survfit(Surv(Overall.Survival..months.,OSevent)~1,data=trial.MM001.in)
trial.MM001.surv <-  with(trial.sf, data.frame(distn="obsKM",time, surv, upper, lower, n.risk, n.event))

### Reading and reformatting expert data  ####
Exp.MM001 <- structure(list(Study = c("MM-001", "MM-001", "MM-001", "MM-001", "MM-001", "MM-001", "MM-001", 
                                      "MM-001", "MM-001", "MM-001", "MM-001", "MM-001", "MM-001", "MM-001", 
                                      "MM-001", "MM-001", "MM-001", "MM-001", "MM-001", "MM-001", "MM-001"), 
                            Expert = structure(c(1L, 1L, 1L, 2L, 2L, 2L, 5L, 5L, 5L, 3L, 3L, 3L, 
                                                 6L, 6L, 6L, 4L, 4L, 4L, 7L, 7L, 7L), 
                                               .Label = c("Expert 1", "Expert 2", "Expert 3", "Expert 4", 
                                                          "Expert 5", "Expert 6", "Consensus"), class = "factor"), 
                            name = c("Year 3 (36 months)", "Year 5 (60 months)", "Year 10 (120 months)", 
                                     "Year 3 (36 months)", "Year 5 (60 months)", "Year 10 (120 months)", 
                                     "Year 3 (36 months)", "Year 5 (60 months)", "Year 10 (120 months)", 
                                     "Year 3 (36 months)", "Year 5 (60 months)", "Year 10 (120 months)", 
                                     "Year 3 (36 months)", "Year 5 (60 months)", "Year 10 (120 months)", 
                                     "Year 3 (36 months)", "Year 5 (60 months)", "Year 10 (120 months)", 
                                     "Year 3 (36 months)", "Year 5 (60 months)", "Year 10 (120 months)"), 
                            est.time = c(3, 5, 10, 3, 5, 10, 3, 5, 10, 3, 5, 10, 3, 5, 10, 3, 5, 10, 3, 5, 10), 
                            UPL = c(0.6, 0.3, 0.1, 0.5, 0.3, 0.2, 0.5, 0.25, 0.15, 0.5, 
                                    0.3, 0.15, 0.4, 0.2, 0.1, 0.5, 0.3, 0.05, 0.5, 0.3, 0.1), 
                            LPL = c(0.15, 0.1, 0, 0.15, 0, 0, 0.15, 0.08, 0, 0.1, 0.05, 0, 0.1, 0.05, 0, 
                                    0.2, 0, 0, 0.15, 0, 0), 
                            MLV = c(0.3, 0.2, 0, 0.25, 0.05, 0, 0.25, 
                                    0.15, 0.05, 0.3, 0.15, 0.05, 0.25, 0.1, 0.02, 0.35, 0.15, 0.01, 
                                    0.3, 0.15, 0)), 
                       row.names = c(NA, -21L), class = c("tbl_df", "tbl", "data.frame"))


############################################################################ ## 
##  Using SHELF package to get some distributions #####

## MM001 currently
expProb0 <- c(0.01,0.5,0.99)


### The first set of statments is useful for truncated normals; the second for betas (limits 0,1)
currVals3.001 <- Exp.MM001 %>% 
  filter(name== "Year 3 (36 months)" & Expert=="Consensus") %>%
  select(Expert,LPL,MLV,UPL)

currVals5.001 <- Exp.MM001 %>% 
  filter(name== "Year 5 (60 months)" & Expert=="Consensus") %>%
  select(Expert,LPL,MLV,UPL) 

currVals10.001 <- Exp.MM001 %>% 
  filter(name== "Year 10 (120 months)" & Expert=="Consensus") %>%
  select(Expert,LPL,MLV,UPL)%>%
  mutate(LPL=ifelse(MLV==0,-UPL,LPL)) ## If MLV is zero, then this assigns a lower bound equal to -1*UPL, to produce a 
## symmetric distribution, for estimation of variance. Will be truncated in JAGS


##  This is fitting distributions based on SHELF function. 
##  It works fine for the elicitations that occupy the middle of the survival space, but
##  it doesn't work well when elicited values are very close (or equal) to zero if you specify the lower bound to be 0
Experts.t3.dists.001 <- fitdist( vals= t(currVals3.001[,-1]),probs=expProb0,
                                 lower=0, upper=1, expertnames = currVals3.001$Expert)
Experts.t5.dists.001 <- fitdist( vals= t(currVals5.001[,-1]),probs=expProb0,
                                 #lower=0, upper=1, 
                                 expertnames = currVals5.001$Expert)
Experts.t10.dists.001 <- fitdist( vals= t(currVals10.001[,-1]),probs=expProb0,
                                  #lower=0, upper=1, 
                                  expertnames = currVals10.001$Expert)


## MM001 prepping to JAGS data and fitting.

trial.MM001.in <- trial.MM001.in %>% arrange(OSevent)

t.orig.001 <- trial.MM001.in$Overall.Survival..months.
t.mod.001 <- trial.MM001.in$Overall.Survival..months.
t.mod.001[trial.MM001.in$OSevent==0] <- NA
t.cens.001 <- trial.MM001.in$Overall.Survival..months.

Y.001.o <- trial.MM001.in$Overall.Survival..months.[trial.MM001.in$OSevent==1]
Y.001.c <- trial.MM001.in$Overall.Survival..months.[trial.MM001.in$OSevent==0]

N.001 <- length(t.orig.001)
N.001.o <- sum(trial.MM001.in$OSevent)
N.001.c <- sum(trial.MM001.in$OSevent==0)
Z.001.c <- rep(0,N.001.c)

is.censored.001<-1-trial.MM001.in$OSevent
t.init <- t.mod.001+5
tinits1<- t.orig.001+5
is.na(tinits1)<-trial.MM001.in$OSevent==1
tinits2<-tinits1+5
My.inits.001<-list(list(t.mod=tinits1),list(t.mod=tinits2)) 
JAGSdata.001.old  <-   list(N=N.001,t.mod=t.mod.001,is.censored=is.censored.001,t.cens=t.cens.001)
JAGSdata.001  <-   list(N=N.001,N.o=N.001.o,N.c=N.001.c,Y.o=Y.001.o,Y.c=Y.001.c,Z.c=Z.001.c)

### Bayesian survival; only trial data- no experts
niter <- 25000
nthin <- 10

JAGSdata  <- JAGSdata.001  ### This reassignment was originally part of a loop over studies.
My.inits <- My.inits.001

### Using the elicited parameters in a Bayesian survival analysis ############ 
### for truncated normals
y.exp <- c(Experts.t3.dists.001$Normal[[1]],Experts.t5.dists.001$Normal[[1]],Experts.t10.dists.001$Normal[[1]])
var.exp <- c(Experts.t3.dists.001$Normal[[2]]^2,Experts.t5.dists.001$Normal[[2]]^2,Experts.t10.dists.001$Normal[[2]]^2)

t.exp <- c(3,5,10)*12 ## experts at 3,5,10yrs, but analysis is in months.
N.exptimes <- 3


## Three types of data, depending on the analyses, data only, data and expert constraints, or expert only (both with and without trial based priors)
JAGSdata.data.zerostrick   <-  list(N=N.001,t.mod=t.mod.001,is.censored=is.censored.001,t.cens=t.cens.001) 
JAGSdata.data   <-  list(N.o=N.001.o,N.c=N.001.c,Y.o=Y.001.o,Y.c=Y.001.c,Z.c=Z.001.c) 
JAGSdata.expert <-  list(y.exp=y.exp,var.exp=var.exp,t.exp=t.exp,N.exptimes=N.exptimes) 
JAGSdata.dataexpert.zerostrick <- list(N=N.001,t.mod=t.mod.001,is.censored=is.censored.001,t.cens=t.cens.001,y.exp=y.exp,var.exp=var.exp,t.exp=t.exp,N.exptimes=N.exptimes)
JAGSdata.dataexpert <- list(N.o=N.001.o,N.c=N.001.c,Y.o=Y.001.o,Y.c=Y.001.c,Z.c=Z.001.c,y.exp=y.exp,var.exp=var.exp,t.exp=t.exp,N.exptimes=N.exptimes)
## the data and expert datasets need additional elements- alpha, beta for gamma priors on all survival parameters. Those are named differently for each


## parameters to monitor.
weib_params <- c('nu', 'lambda',"fs.shape","fs.scale","S")
ex_params <- c( 'lambda',"fs.rate","S")
ln_params <- c('mu', 'tau',"fs.meanlog","fs.sdlog","S")
ga_params <- c('rr', 'lambda',"fs.rate","fs.shape","S")
gg_params <- c('rr', 'lambda',"bb", "fs.shape","fs.scale","fs.scale2","S")
gm_params <- c('alpha', 'beta',"fs.shape", "fs.rate","S")
ll_params <- c('p', 'lambda',"fs.shape","fs.scale", 'S')


#### Defining JAGS code for all models ###############
JAGSfolder <- "./JAGS_code/"
if(!dir.exists(JAGSfolder)) {dir.create(JAGSfolder)}

## exponential
cat("model
{
    for(i in 1:N.o) {
        Y.o[i] ~ dexp(lambda)
       }
    for(c in 1:N.c) {
	Z.c[c] ~ dbern(p[c])
	p[c] <- pexp(Y.c[c],lambda)
       }

lambda ~ dgamma(alpha.lambda, beta.lambda)

# output
fs.rate=lambda

#totDev <- sum(MyDev)
#pV <- pow(sd(MyDev),2)/2

for(time in 1:120){
    S[time] <- 1 - pexp(time,lambda)
}

}", file=paste0(JAGSfolder,"survival.Data.exp.txt"))

## exponential with expert
cat("model
{
    for(i in 1:N.o) {
        Y.o[i] ~ dexp(lambda)
       }
    for(c in 1:N.c) {
	Z.c[c] ~ dbern(p[c])
	p[c] <- pexp(Y.c[c],lambda)
       }

    for(jj in 1:N.exptimes){
	y.exp[jj] ~ dnorm(mu.exp[jj], 1/var.exp[jj])T(0,)  
	mu.exp[jj] <- 1 - pexp(t.exp[jj], lambda)
    }

lambda ~ dgamma(0.001, 0.001)

# output   
    fs.rate=lambda

for(time in 1:120){
 S[time] <- 1 - pexp(time,lambda)
}

}", file=paste0(JAGSfolder,"survival.DataAndExpert.TruncNorm.exp.txt"))

## weibull
cat("model
{
    for(i in 1:N.o) {
        Y.o[i] ~ dweib(nu,lambda)
       }
    for(c in 1:N.c) {
	Z.c[c] ~ dbern(p[c])
	p[c] <- pweib(Y.c[c],nu,lambda)
       }

    nu ~ dgamma(alpha.nu, beta.nu)
	lambda ~ dgamma(alpha.lambda, beta.lambda)


# output
    fs.shape=nu
    fs.scale=lambda^(-1/nu)

for(time in 1:120){
 S[time] <- 1 - pweib(time,nu, lambda)
}

}", file=paste0(JAGSfolder,"survival.Data.weib.txt"))

## weibull with expert
cat("model
{
    for(i in 1:N.o) {
        Y.o[i] ~ dweib(nu,lambda)
       }
    for(c in 1:N.c) {
	Z.c[c] ~ dbern(p[c])
	p[c] <- pweib(Y.c[c],nu,lambda)
       }   

    for(jj in 1:N.exptimes){
	y.exp[jj] ~ dnorm(mu.exp[jj], 1/var.exp[jj])T(0,)  # for truncated normal constraint
   	mu.exp[jj] <- 1 - pweib(t.exp[jj],nu, lambda)
    }
  
     nu ~ dgamma(0.001, 0.001)
    lambda ~ dgamma(0.001, 0.001)
    
# output
    fs.shape=nu
    fs.scale=lambda^(-1/nu)

for(time in 1:120){
 S[time] <- 1 - pweib(time,nu, lambda)
}

}", file=paste0(JAGSfolder,"survival.DataAndExpert.TruncNorm.weib.txt"))

## lognormal
cat("model
{
    for(i in 1:N.o) {
        Y.o[i] ~ dlnorm(mu, tau) 
       }
    for(c in 1:N.c) {
	Z.c[c] ~ dbern(p[c])
	p[c] <- plnorm(Y.c[c],mu, tau) 
       }

    mu ~ dgamma(alpha.mu, beta.mu)
    tau ~ dgamma(alpha.tau, beta.tau)
    

# output  
    fs.meanlog=mu
    fs.sdlog=1/pow(tau,1/2)

for(time in 1:120){
 S[time] <- 1 - plnorm(time, mu, tau)
}

}", file=paste0(JAGSfolder,"survival.Data.lnorm.txt"))

## lognormal with expert
cat("model
{
    for(i in 1:N.o) {
        Y.o[i] ~ dlnorm(mu, tau) 
       }
    for(c in 1:N.c) {
	Z.c[c] ~ dbern(p[c])
	p[c] <- plnorm(Y.c[c],mu, tau) 
       }

    for(jj in 1:N.exptimes){
	y.exp[jj] ~ dnorm(mu.exp[jj], 1/var.exp[jj])T(0,1) 
   	mu.exp[jj] <- 1 - plnorm(t.exp[jj], mu, tau)
    }

    mu ~ dgamma(0.001, 0.001)
    tau ~ dgamma(0.001, 0.001)
    

# output   ## NEED TO DOUBLE CHECK THESE:
    fs.meanlog=mu
    fs.sdlog=1/pow(tau,1/2)

for(time in 1:120){
 S[time] <- 1 - plnorm(time, mu, tau)
}

}", file=paste0(JAGSfolder,"survival.DataAndExpert.TruncNorm.lnorm.txt"))

## loglogistic
cat("data {
for (i in 1:N){
zeros[i] <- 0
}
}
model {
for (i in 1:N) {
  Surv[i] <- 1/ (1 + pow(lambda*t.cens[i],p))
  h[i] <-   lambda* p *pow(lambda*t.cens[i],p-1) /  (1 + pow(lambda*t.cens[i],p))  ## hazard after time t.cens
  L[i] <- Surv[i]*pow(h[i],1-is.censored[i])  ## liklihood is surv (times haz if not censored) ##note difference from paper, who used d[i] for events...
  logL[i] <- log(L[i])

  zeros[i] ~ dpois(Zeros.mean[i])
  Zeros.mean[i] <- -logL[i] + 100 # was formerly defined as C with C <- 1000 outside loop

  MyDev[i] <- -2*(logL[i])
}

    p ~ dgamma(alpha.p, beta.p)
    lambda ~ dgamma(alpha.lambda, beta.lambda)

dev.calc <- sum(MyDev)

fs.shape <- p   ## a in R parlance
fs.scale <- 1/lambda    ## b in R


for(time in 1:120){
 S[time] <- 1/ (1 + pow(lambda*time,p))  ## expected survival from code
}


}", file=paste0(JAGSfolder,"survival.Data.loglogistic.txt"))

## loglogistic with expert
cat("data {
for (i in 1:N){
zeros[i] <- 0
}
}
model {
for (i in 1:N) {
  Surv[i] <- 1/ (1 + pow(lambda*t.cens[i],p))
  h[i] <-   lambda* p *pow(lambda*t.cens[i],p-1) /  (1 + pow(lambda*t.cens[i],p))  ## hazard after time t.cens
  L[i] <- Surv[i]*pow(h[i],1-is.censored[i])  ## liklihood is surv (times haz if not censored) ##note difference from paper, who used d[i] for events...
  logL[i] <- log(L[i])

  zeros[i] ~ dpois(Zeros.mean[i])
  Zeros.mean[i] <- -logL[i] + 100 # was formerly defined as C with C <- 1000 outside loop

  MyDev[i] <- -2*(logL[i])
}


   for(jj in 1:N.exptimes){
	 y.exp[jj] ~ dnorm(mu.exp[jj], 1/var.exp[jj])T(0,)  
	 mu.exp[jj] <-  1/ (1 + pow(lambda*t.exp[jj],p))  ## expected survival at exp time.
    }


p ~ dgamma(0.001,0.001) 
lambda ~ dgamma(0.001,0.001) 

dev.calc <- sum(MyDev)

fs.shape <- p   ## a in R parlance
fs.scale <- 1/lambda    ## b in R


for(time in 1:120){
 S[time] <- 1/ (1 + pow(lambda*time,p))  ## expected survival from code
}


}", file=paste0(JAGSfolder,"survival.DataAndExpert.TruncNorm.loglogistic.txt"))

## gamma
cat("model
{
    for(i in 1:N.o) {
        Y.o[i] ~ dgamma(rr, lambda) 
       }
    for(c in 1:N.c) {
	Z.c[c] ~ dbern(p[c])
	p[c] <- pgamma(Y.c[c], rr, lambda) 
       }


    rr ~ dgamma(alpha.rr, beta.rr)
    lambda ~ dgamma(alpha.lambda, beta.lambda)

    
# output  
 fs.rate=lambda
 fs.shape=rr

for(time in 1:120){
 S[time] <- 1 - pgamma(time, rr, lambda)
}

}", file=paste0(JAGSfolder,"survival.Data.gamma.txt"))

## gamma with expert
cat("model
{
    for(i in 1:N.o) {
        Y.o[i] ~ dgamma(rr, lambda) 
       }
    for(c in 1:N.c) {
	Z.c[c] ~ dbern(p[c])
	p[c] <- pgamma(Y.c[c], rr, lambda) 
       }

    for(jj in 1:N.exptimes){
	y.exp[jj] ~ dnorm(mu.exp[jj], 1/var.exp[jj])T(0,)    # for truncated normal constraints
   	mu.exp[jj] <- 1 - pgamma(t.exp[jj],rr, lambda)
    }

    rr ~ dgamma(0.001, 0.001)
    lambda ~ dgamma(0.001, 0.001)
    

# output   
 fs.rate=lambda
 fs.shape=rr

for(time in 1:120){
 S[time] <- 1 - pgamma(time, rr, lambda)
}

}", file=paste0(JAGSfolder,"survival.DataAndExpert.TruncNorm.gamma.txt"))

## gengamma
cat("model
{
    for(i in 1:N.o) {
        Y.o[i] ~ dgen.gamma(rr, lambda, bb) 
       }
    for(c in 1:N.c) {
	Z.c[c] ~ dbern(p[c])
	p[c] <- pgen.gamma(Y.c[c],rr, lambda, bb) 
       }


    rr ~ dgamma(alpha.rr, beta.rr)
    lambda ~ dgamma(alpha.lambda, beta.lambda)
    bb ~ dgamma(alpha.bb, beta.bb)
  

# output   ## NEED TO DOUBLE CHECK THESE:
    fs.shape=rr
    fs.scale=1/lambda
    fs.scale2=bb

for(time in 1:120){
 S[time] <- 1 - pgen.gamma(time, rr, lambda, bb)
}

}", file=paste0(JAGSfolder,"survival.Data.gengamma.txt"))

## gengamma with expert
cat("model
{
    for(i in 1:N.o) {
        Y.o[i] ~ dgen.gamma(rr, lambda, bb) 
       }
    for(c in 1:N.c) {
	Z.c[c] ~ dbern(p[c])
	p[c] <- pgen.gamma(Y.c[c],rr, lambda, bb) 
       }

    for(jj in 1:N.exptimes){
	y.exp[jj] ~ dnorm(mu.exp[jj], 1/var.exp[jj])T(0,)  # for normal prior
   	mu.exp[jj] <- 1 - pgen.gamma(t.exp[jj],rr, lambda, bb)
    }

    rr ~ dgamma(0.001, 0.001)
    lambda ~ dgamma(0.001, 0.001)
    bb ~ dgamma(0.001, 0.001)
    

# output   ## NEED TO DOUBLE CHECK THESE:
    fs.shape=rr
    fs.scale=1/lambda
    fs.scale2=bb

for(time in 1:120){
 S[time] <- 1 - pgen.gamma(time, rr, lambda, bb)
}

}", file=paste0(JAGSfolder,"survival.DataAndExpert.TruncNorm.gengamma.txt"))

## gompertz
cat("data {
for (i in 1:N){
zeros[i] <- 0
}
}
model {
for (i in 1:N) {
  Surv[i] <- exp(-alpha/beta*(1-exp(-beta*t.cens[i]))) ## expected survival from code
  h[i] <- alpha*exp(-beta*t.cens[i])  ## hazard after time t.cens
  L[i] <- Surv[i]*pow(h[i],1-is.censored[i])  ## liklihood is surv (times haz if not censored) ##note difference from paper, who used d[i] for events...
  logL[i] <- log(L[i])

  zeros[i] ~ dpois(Zeros.mean[i])
  Zeros.mean[i] <- -logL[i] + 100 # was formerly defined as C with C <- 1000 outside loop

  MyDev[i] <- -2*(logL[i])

}
a ~ dgamma(alpha.a,beta.a) 
alpha <- 1/a    ## if we want alpha inverse gamma
beta ~ dnorm(mu.beta,tau.beta) ########## beta can be negative

dev.calc <- sum(MyDev)

fs.shape <- -beta   ## a in R parlance
fs.rate <- alpha    ## b in R


for(time in 1:120){
 S[time] <- exp(-alpha/beta*(1-exp(-beta*time))) ## expected survival from code
}


}", file=paste0(JAGSfolder,"survival.Data.gomp.txt"))

## gompertz with expert
cat("data {
for (i in 1:N){
zeros[i] <- 0
}
}
model {
for (i in 1:N) {
  Surv[i] <- exp(-alpha/beta*(1-exp(-beta*t.cens[i]))) ## expected survival from code
  h[i] <- alpha*exp(-beta*t.cens[i])  ## hazard after time t.cens
  L[i] <- Surv[i]*pow(h[i],1-is.censored[i])  ## liklihood is surv (times haz if not censored) ##note difference from paper, who used d[i] for events...
  logL[i] <- log(L[i])

  zeros[i] ~ dpois(Zeros.mean[i])
  Zeros.mean[i] <- -logL[i] + 100 # was formerly defined as C with C <- 1000 outside loop

  MyDev[i] <- -2*(logL[i])
	
}
for(jj in 1:N.exptimes){
  y.exp[jj] ~ dnorm(mu.exp[jj], 1/var.exp[jj])T(0,)  
  mu.exp[jj] <- exp(-alpha/beta*(1-exp(-beta*t.exp[jj]))) ## expected survival at exp time.
 
    }


dev.calc <- sum(MyDev)

a ~ dgamma(0.001,0.001) 
alpha <- 1/a    ## if we want alpha inverse gamma
beta ~ dnorm(0,0.001) ########## beta can be negative

fs.shape <- -beta   ## a in R parlance
fs.rate <- alpha    ## b in R


for(time in 1:120){
 S[time] <- exp(-alpha/beta*(1-exp(-beta*time))) ## expected survival from code
}


}", file=paste0(JAGSfolder,"survival.DataAndExpert.TruncNorm.gomp.txt"))


#### exponential models ##################
#### data only  
JAGSdata <- JAGSdata.data
JAGSdata[["alpha.lambda"]] <- 0.001  #noninformatives
JAGSdata[["beta.lambda"]] <- 0.001 

exp1 <- jags(data = JAGSdata,  parameters.to.save = ex_params,
             model.file = paste0(JAGSfolder,'survival.Data.exp.txt'),
             n.chains = 2, n.iter = 50000, n.burnin = 20000, n.thin = 10)
#mcmcplot(as.mcmc(exp1))
Svec.data.ex <- exp1$BUGSoutput$median$S
Svec.data.ex.CrI <- as.data.frame(exp1$BUGSoutput$sims.matrix) %>% 
  select(starts_with("S[")) %>%
  apply(2, function(x) quantile(x,c(0.025,0.5,0.975)))
Dev.data.ex.CrI <- as.data.frame(exp1$BUGSoutput$sims.matrix) %>% 
  select(deviance) 
# apply(Dev.data.ex.CrI,2,var)/2
# apply(Dev.data.ex.CrI,2,mean)

##### experts and data constraint style
ex_JAGS <- jags(data = JAGSdata.dataexpert, parameters.to.save = ex_params,
                model.file = paste0(JAGSfolder,'survival.DataAndExpert.TruncNorm.exp.txt'),
                n.chains = 4, n.iter = 20000, n.burnin = 4000, n.thin = 100)
#mcmcplot(as.mcmc(ex_JAGS))
Svec.dataexpert.ex <- ex_JAGS$BUGSoutput$median$S
Svec.dataexpert.ex.CrI <- as.data.frame(ex_JAGS$BUGSoutput$sims.matrix) %>% 
  select(starts_with("S[")) %>%
  apply(2, function(x) quantile(x,c(0.025,0.5,0.975)))


#### weibull models ################## 
#### data only  
JAGSdata <- JAGSdata.data
JAGSdata[["alpha.nu"]] <- 0.001  #noninformatives
JAGSdata[["beta.nu"]] <- 0.001 
JAGSdata[["alpha.lambda"]] <- 0.001  #noninformatives
JAGSdata[["beta.lambda"]] <- 0.001 

weib1 <- jags(data = JAGSdata, parameters.to.save = weib_params,
              model.file = paste0(JAGSfolder,'survival.Data.weib.txt'),
              n.chains = 2, n.iter = 50000, n.burnin = 20000, n.thin = 10)
#mcmcplot(as.mcmc(weib1))
Svec.data.wb <- weib1$BUGSoutput$median$S
Svec.data.wb.CrI <- as.data.frame(weib1$BUGSoutput$sims.matrix) %>% 
  select(starts_with("S[")) %>%
  apply(2, function(x) quantile(x,c(0.025,0.5,0.975)))

##### experts and data 
weib_JAGS <- jags(data = JAGSdata.dataexpert, parameters.to.save = weib_params,
                  model.file = paste0(JAGSfolder,'survival.DataAndExpert.TruncNorm.weib.txt'),
                  n.chains = 2, n.iter = 50000, n.burnin = 20000, n.thin = 10)
#mcmcplot(as.mcmc(weib_JAGS))
Svec.dataexpert.wb <- weib_JAGS$BUGSoutput$median$S
Svec.dataexpert.wb.CrI <- as.data.frame(weib_JAGS$BUGSoutput$sims.matrix) %>% 
  select(starts_with("S[")) %>%
  apply(2, function(x) quantile(x,c(0.025,0.5,0.975)))

#### lognormal models ############################### 
#### data only 

JAGSdata <- JAGSdata.data
JAGSdata[["alpha.mu"]] <- 0.001  #noninformatives
JAGSdata[["beta.mu"]] <- 0.001 
JAGSdata[["alpha.tau"]] <- 0.001  #noninformatives
JAGSdata[["beta.tau"]] <- 0.001 

lnorm1 <- jags(data = JAGSdata, parameters.to.save = ln_params,
               model.file = paste0(JAGSfolder,'survival.Data.lnorm.txt'),
               n.chains = 2, n.iter = 50000, n.burnin = 20000, n.thin = 10)
#mcmcplot(as.mcmc(lnorm1))
Svec.data.ln <- lnorm1$BUGSoutput$median$S
Svec.data.ln.CrI <- as.data.frame(lnorm1$BUGSoutput$sims.matrix) %>% 
  select(starts_with("S[")) %>%
  apply(2, function(x) quantile(x,c(0.025,0.5,0.975)))


##### expert and data 
ln_JAGS <- jags(data = JAGSdata.dataexpert,
                # inits = jags_inits,
                parameters.to.save = ln_params,
                model.file = paste0(JAGSfolder,'survival.DataAndExpert.TruncNorm.lnorm.txt'),
                n.chains = 2, n.iter = 50000, n.burnin = 20000, n.thin = 10)
#mcmcplot(as.mcmc(ln_JAGS))
Svec.dataexpert.ln <- ln_JAGS$BUGSoutput$median$S
Svec.dataexpert.ln.CrI <- as.data.frame(ln_JAGS$BUGSoutput$sims.matrix) %>% 
  select(starts_with("S[")) %>%
  apply(2, function(x) quantile(x,c(0.025,0.5,0.975)))


#### loglogistic models ###############################
#### data only 
JAGSdata <- JAGSdata.data.zerostrick
JAGSdata[["alpha.p"]] <- 0.001  #noninformatives
JAGSdata[["beta.p"]] <- 0.001 
JAGSdata[["alpha.lambda"]] <- 0.001  #noninformatives
JAGSdata[["beta.lambda"]] <- 0.001 

llogis1 <- jags(data = JAGSdata, parameters.to.save = c(ll_params,"dev.calc"),
                model.file = paste0(JAGSfolder,'survival.Data.loglogistic.txt'),
                n.chains = 2, n.iter = 50000, n.burnin = 20000, n.thin = 10)
#mcmcplot(as.mcmc(llogis1))
Svec.data.ll <- llogis1$BUGSoutput$median$S
Svec.data.ll.CrI <- as.data.frame(llogis1$BUGSoutput$sims.matrix) %>% 
  select(starts_with("S[")) %>%
  apply(2, function(x) quantile(x,c(0.025,0.5,0.975)))
### Slow but appears to work. maybe find inits?? 
Dev.data.ll.CrI <- as.data.frame(llogis1$BUGSoutput$sims.matrix) %>% 
  select(deviance,dev.calc) 
apply(Dev.data.ll.CrI,2,var)/2
apply(Dev.data.ll.CrI,2,mean)


##### data and expert
ll_JAGS <- jags(data = JAGSdata.dataexpert.zerostrick, parameters.to.save = c(ll_params,"dev.calc"),
                model.file = paste0(JAGSfolder,'survival.DataAndExpert.TruncNorm.loglogistic.txt'),
                n.chains = 2, n.iter = 50000, n.burnin = 20000, n.thin = 10)
#mcmcplot(as.mcmc(ll_JAGS))
Svec.dataexpert.ll <- ll_JAGS$BUGSoutput$median$S
Svec.dataexpert.ll.CrI <- as.data.frame(ll_JAGS$BUGSoutput$sims.matrix) %>% 
  select(starts_with("S[")) %>%
  apply(2, function(x) quantile(x,c(0.025,0.5,0.975)))


#### gamma models ####################
#### data only 

JAGSdata <- JAGSdata.data
JAGSdata[["alpha.rr"]] <- 0.001  #noninformatives
JAGSdata[["beta.rr"]] <- 0.001 
JAGSdata[["alpha.lambda"]] <- 0.001  #noninformatives
JAGSdata[["beta.lambda"]] <- 0.001 

gamma1 <- jags(data = JAGSdata, parameters.to.save = ga_params,
               model.file = paste0(JAGSfolder,'survival.Data.gamma.txt'),
               n.chains = 2, n.iter = 50000, n.burnin = 20000, n.thin = 10)
#mcmcplot(as.mcmc(gamma1))
Svec.data.ga <- gamma1$BUGSoutput$median$S
Svec.data.ga.CrI <- as.data.frame(gamma1$BUGSoutput$sims.matrix) %>% 
  select(starts_with("S[")) %>%
  apply(2, function(x) quantile(x,c(0.025,0.5,0.975)))


##### data and expert
ga_JAGS <- jags(data = JAGSdata.dataexpert, parameters.to.save = ga_params,
                model.file = paste0(JAGSfolder,'survival.DataAndExpert.TruncNorm.gamma.txt'),
                n.chains = 2, n.iter = 50000, n.burnin = 20000, n.thin = 10)
#mcmcplot(as.mcmc(ga_JAGS))
Svec.dataexpert.ga <- ga_JAGS$BUGSoutput$median$S
Svec.dataexpert.ga.CrI <- as.data.frame(ga_JAGS$BUGSoutput$sims.matrix) %>% 
  select(starts_with("S[")) %>%
  apply(2, function(x) quantile(x,c(0.025,0.5,0.975)))


#### gengamma models ######################
### data only 

JAGSdata <- JAGSdata.data
JAGSdata[["alpha.rr"]] <- 0.001  #noninformatives
JAGSdata[["beta.rr"]] <- 0.001 
JAGSdata[["alpha.lambda"]] <- 0.001  #noninformatives
JAGSdata[["beta.lambda"]] <- 0.001 
JAGSdata[["alpha.bb"]] <- 0.001  #noninformatives
JAGSdata[["beta.bb"]] <- 0.001 


jags_gg_inits <- list(list(rr= 0.86, lambda=0.17, bb= 15),
                      list(rr= 0.86, lambda=0.17, bb= 15))
## My.inits has inits for t.mod
# gengamma1 <- jags(data = JAGSdata,  parameters.to.save = gg_params,
#               model.file = 'survival.Data.gengamma.txt',
#               n.chains = 2, n.iter = 50000, n.burnin = 20000, n.thin = 10)
# #mcmcplot(as.mcmc(gengamma1))
# Svec.data.gg <- gengamma1$BUGSoutput$median$S
# Svec.data.gg.CrI <- as.data.frame(gengamma1$BUGSoutput$sims.matrix) %>%
#   select(starts_with("S[")) %>%
#   apply(2, function(x) quantile(x,c(0.025,0.5,0.975)))

# Sampling issues, so I'm doing it in steps... 
gengamma1 <- jags.model(paste0(JAGSfolder,'survival.Data.gengamma.txt'), data = JAGSdata,
                        inits=My.inits, n.chains = 2,  n.adapt = 1000)
adapt(gengamma1)
update(gengamma1, 20000, thin=nthin)
gg.parms <- jags.samples(gengamma1,  c(gg_params,"deviance"),  50000, thin=nthin)
gg.dic <- dic.samples(gengamma1,  20000, thin=nthin)
Svec.data.gg <- apply(gg.parms$S,1,median)
Svec.data.gg.CrI <- apply(gg.parms$S,1,function(x) quantile(x,c(0.025,0.5,0.975)))


##### data and expert 
gg_JAGS <- jags(data = JAGSdata.dataexpert, parameters.to.save = gg_params,
                model.file = paste0(JAGSfolder,'survival.DataAndExpert.TruncNorm.gengamma.txt'),
                n.chains = 2, n.iter = 50000, n.burnin = 20000, n.thin = 10)
#mcmcplot(as.mcmc(gg_JAGS))
Svec.dataexpert.gg <- gg_JAGS$BUGSoutput$median$S
Svec.dataexpert.gg.CrI <- as.data.frame(gg_JAGS$BUGSoutput$sims.matrix) %>% 
  select(starts_with("S[")) %>%
  apply(2, function(x) quantile(x,c(0.025,0.5,0.975)))

#### gompertz models #######################################
#### This gompertz code differs from others, because JAGS doesn't have gompertz distn
#### Testing deviance calculations with data only

JAGSdata <- JAGSdata.data.zerostrick
JAGSdata[["alpha.a"]] <- 0.001  #noninformatives
JAGSdata[["beta.a"]] <- 0.001 
JAGSdata[["mu.beta"]] <- 0.00  #noninformatives
JAGSdata[["tau.beta"]] <- 0.001 

gm.inits <- list(list(a=60,beta=0.5),list(a=60,beta=0.5))
gm_params_Dev <-  c(gm_params,"dev.calc")
gompertz1 <- jags(data = JAGSdata, inits = gm.inits,  parameters.to.save = gm_params_Dev,
                  model.file = paste0(JAGSfolder,'survival.Data.gomp.txt'),
                  n.chains = 2, n.iter = 50000, n.burnin = 20000, n.thin = 10)
#mcmcplot(as.mcmc(gompertz1))
Svec.data.gm <- gompertz1$BUGSoutput$median$S
Svec.data.gm.CrI <- as.data.frame(gompertz1$BUGSoutput$sims.matrix) %>% 
  select(starts_with("S[")) %>%
  apply(2, function(x) quantile(x,c(0.025,0.5,0.975)))

Dev.data.gm.CrI <- as.data.frame(gompertz1$BUGSoutput$sims.matrix) %>% 
  select(deviance,dev.calc) 


##### data and experts 
My.inits.test <- list(list(a=60,beta=0.5),list(a=60,beta=0.5))
gm_JAGS <- jags(data = JAGSdata.dataexpert.zerostrick, inits = My.inits.test, 
                parameters.to.save = c(gm_params,"dev.calc"),
                model.file = paste0(JAGSfolder,'survival.DataAndExpert.TruncNorm.gomp.txt'),
                n.chains = 2, n.iter = 50000, n.burnin = 20000, n.thin = 10)
#mcmcplot(as.mcmc(gm_JAGS))
Svec.dataexpert.gm <- gm_JAGS$BUGSoutput$median$S
Svec.dataexpert.gm.CrI <- as.data.frame(gm_JAGS$BUGSoutput$sims.matrix) %>% 
  select(starts_with("S[")) %>%
  apply(2, function(x) quantile(x,c(0.025,0.5,0.975)))

##### model summaries ###########################################################
DIC.data.exp <- dic.samples(exp1$model,5000)
DIC.data.wb <- dic.samples(weib1$model,5000)
DIC.data.ln <- dic.samples(lnorm1$model,5000)
DIC.data.ga <- dic.samples(gamma1$model,5000)
DIC.data.gg <- dic.samples(gengamma1,5000)  ##note difference, due to wrapper
DIC.data.gm <- dic.samples(gompertz1$model,5000)
DIC.data.ll <- dic.samples(llogis1$model,5000)

DIC.dataexpert.exp <- dic.samples(ex_JAGS$model,5000)
DIC.dataexpert.wb <- dic.samples(weib_JAGS$model,5000)
DIC.dataexpert.ln <- dic.samples(ln_JAGS$model,5000)
DIC.dataexpert.ga <- dic.samples(ga_JAGS$model,5000)
DIC.dataexpert.gg <- dic.samples(gg_JAGS$model,5000)  
DIC.dataexpert.gm <- dic.samples(gm_JAGS$model,5000)
DIC.dataexpert.ll <- dic.samples(ll_JAGS$model,5000)


DICtable.data <- data.frame(distn=c("exponential", "weibull", "lnorm", 
                                    "loglogistic","gamma", #"gengamma", 
                                    "gompertz"),
                            deviance= c(sum(DIC.data.exp$deviance),sum(DIC.data.wb$deviance),
                                        sum(DIC.data.ln$deviance),
                                        mean(llogis1$BUGSoutput$sims.list$dev.calc), ##note diff
                                        sum(DIC.data.ga$deviance),
                                        #sum(DIC.data.gg$deviance),
                                        mean(gompertz1$BUGSoutput$sims.list$dev.calc)),  ##note diff
                            penalty = c(var(exp1$BUGSoutput$sims.list$deviance)/2,
                                        var(weib1$BUGSoutput$sims.list$deviance)/2,
                                        var(lnorm1$BUGSoutput$sims.list$deviance)/2,
                                        var(llogis1$BUGSoutput$sims.list$dev.calc)/2, ##note diff
                                        var(gamma1$BUGSoutput$sims.list$deviance)/2,
                                        #var(c(gg.parms$deviance[1,,1],gg.parms$deviance[1,,2]))/2,
                                        # var(ggparms$BUGSoutput$sims.list$deviance)/2,
                                        var(gompertz1$BUGSoutput$sims.list$dev.calc)/2)) %>%  ##note diff
  mutate(DIC=deviance + penalty)

DICtable.dataexpert <- data.frame(distn=c("exponential", "weibull", "lnorm", 
                                          "loglogistic","gamma", #"gengamma", 
                                          "gompertz"),
                                  deviance= c(sum(DIC.dataexpert.exp$deviance),sum(DIC.dataexpert.wb$deviance),
                                              sum(DIC.dataexpert.ln$deviance),
                                              mean(ll_JAGS$BUGSoutput$sims.list$dev.calc), ##note diff
                                              sum(DIC.dataexpert.ga$deviance),
                                              #sum(DIC.dataexpert.gg$deviance),
                                              mean(gm_JAGS$BUGSoutput$sims.list$dev.calc)),  ##note diff
                                  penalty = c(var(ex_JAGS$BUGSoutput$sims.list$deviance)/2,
                                              var(weib_JAGS$BUGSoutput$sims.list$deviance)/2,
                                              var(ln_JAGS$BUGSoutput$sims.list$deviance)/2,
                                              var(ll_JAGS$BUGSoutput$sims.list$dev.calc)/2, ##note diff
                                              var(ga_JAGS$BUGSoutput$sims.list$deviance)/2,
                                              #var(gg_JAGS$BUGSoutput$sims.list$deviance)/2,
                                              var(gm_JAGS$BUGSoutput$sims.list$dev.calc)/2)) %>%  ##note diff
  mutate(DIC=deviance + penalty)


### survival 
DataOnly.S <- data.frame(distn="exponential",months=1:120,t(Svec.data.ex.CrI)) %>%
  rbind(data.frame(distn="weibull",months=1:120,t(Svec.data.wb.CrI))) %>%
  rbind(data.frame(distn="lnorm",months=1:120,t(Svec.data.ln.CrI))) %>%
  rbind(data.frame(distn="loglogistic",months=1:120,t(Svec.data.ll.CrI))) %>%
  rbind(data.frame(distn="gamma",months=1:120,t(Svec.data.ga.CrI))) %>%
  #  rbind(data.frame(distn="gengamma",months=1:120,t(Svec.data.gg.CrI))) %>%
  rbind(data.frame(distn="gompertz",months=1:120,t(Svec.data.gm.CrI))) %>%
  mutate(EstType="Data Only")


DataExperts.S <- data.frame(distn="exponential",months=1:120,t(Svec.dataexpert.ex.CrI)) %>%
  rbind(data.frame(distn="weibull",months=1:120,t(Svec.dataexpert.wb.CrI))) %>%
  rbind(data.frame(distn="lnorm",months=1:120,t(Svec.dataexpert.ln.CrI))) %>%
  rbind(data.frame(distn="loglogistic",months=1:120,t(Svec.dataexpert.ll.CrI))) %>%
  rbind(data.frame(distn="gamma",months=1:120,t(Svec.dataexpert.ga.CrI))) %>%
  #   rbind(data.frame(distn="gengamma",months=1:120,t(Svec.dataexpert.gg.CrI))) %>%
  rbind(data.frame(distn="gompertz",months=1:120,t(Svec.dataexpert.gm.CrI))) %>%
  mutate(EstType="Data and Experts")


XyearSurvAUCtable.data <- DataOnly.S %>%
  group_by(distn) %>%
  mutate(AUC=cumsum(X50.),
         AUC.lcl=cumsum(X2.5.),
         AUC.ucl=cumsum(X97.5.)) %>%
  mutate(SurvCI= sprintf( "%.1f (%.1f,%.1f)", 100*X50., 100*X2.5., 100*X97.5.)) %>%
  mutate(AUC.CI= sprintf( "%.1f (%.1f,%.1f)", AUC/12, AUC.lcl/12, AUC.ucl/12)) %>%
  filter(months %in% c(36,60,120)) %>% 
  select(distn,months,SurvCI,AUC.CI) %>%
  pivot_wider(values_from=c(SurvCI,AUC.CI),names_from=months) %>%
  plyr::join(DICtable.data)

XyearSurvAUCtable.dataexpert <- DataExperts.S %>%
  group_by(distn) %>%
  mutate(AUC=cumsum(X50.),
         AUC.lcl=cumsum(X2.5.),
         AUC.ucl=cumsum(X97.5.)) %>%
  mutate(SurvCI= sprintf( "%.1f (%.1f,%.1f)", 100*X50., 100*X2.5., 100*X97.5.)) %>%
  mutate(AUC.CI= sprintf( "%.1f (%.1f,%.1f)", AUC/12, AUC.lcl/12, AUC.ucl/12)) %>%
  filter(months %in% c(36,60,120)) %>% 
  select(distn,months,SurvCI,AUC.CI) %>%
  pivot_wider(values_from=c(SurvCI,AUC.CI),names_from=months) %>%
  plyr::join(DICtable.dataexpert)


### PLOTS ################################################################
############ manuscript Figure 3: (Bayesian version) ###########
d.3b <- ggplot() +
  geom_point(data=filter(Exp.MM001,Expert=="Consensus"), aes(x=est.time, y=MLV),position=position_dodge(width=0.75)) + 
  geom_linerange(data=filter(Exp.MM001,Expert=="Consensus"),aes(x=est.time,ymin=LPL,ymax=UPL),position=position_dodge(width=0.75) )+
  scale_y_continuous(limits=c(0,1),breaks = seq(0,1,by=.1)) + 
  scale_x_continuous(limits=c(0,11),breaks = seq(0,10,by=1))+
  
  geom_step(aes(time/12,surv),data=filter(trial.MM001.surv,distn=="obsKM")) +   ## these fits are in months, but experts in years...
  geom_step(aes(time/12,upper),data=filter(trial.MM001.surv,distn=="obsKM"),lty=2) +
  geom_step(aes(time/12,lower),data=filter(trial.MM001.surv,distn=="obsKM"),lty=2) +
  
  geom_line(aes(months/12,X50.,color=distn),data=DataOnly.S) + 
  scale_color_manual(values=DistrColors,labels = DistrLabels, name="Distribution") +  
  labs( y="Probability of Survival", x="Years")+
  theme_classic()
d.3b

d.3bci <- d.3b + 
  geom_line(aes(months/12,X2.5.,color=distn),data=DataOnly.S,lty=2) +
  geom_line(aes(months/12,X97.5.,color=distn),data=DataOnly.S,lty=2)


############ manuscript Figure 4: with data and experts ###########
d.4 <- ggplot() +
  geom_point(data=filter(Exp.MM001,Expert=="Consensus"), aes(x=est.time, y=MLV),position=position_dodge(width=0.75)) + 
  geom_linerange(data=filter(Exp.MM001,Expert=="Consensus"),aes(x=est.time,ymin=LPL,ymax=UPL),position=position_dodge(width=0.75) )+
  scale_y_continuous(limits=c(0,1),breaks = seq(0,1,by=.1)) + 
  scale_x_continuous(limits=c(0,11),breaks = seq(0,10,by=1))+
  
  geom_step(aes(time/12,surv),data=filter(trial.MM001.surv,distn=="obsKM")) +   ## these fits are in months, but experts in years...
  geom_step(aes(time/12,upper),data=filter(trial.MM001.surv,distn=="obsKM"),lty=2) +
  geom_step(aes(time/12,lower),data=filter(trial.MM001.surv,distn=="obsKM"),lty=2) +
  
  geom_line(aes(months/12,X50.,color=distn),data=DataExperts.S) + 
  scale_color_manual(values=DistrColors,labels = DistrLabels, name="Distribution") +  
  labs( y="Probability of Survival", x="Years") +
  theme_classic()
d.4

d.4ci <- d.4 +
  geom_line(aes(months/12,X2.5.,color=distn),data=DataExperts.S,lty=2) +
  geom_line(aes(months/12,X97.5.,color=distn),data=DataExperts.S,lty=2) 
